# Supplementary material for: Synthesis of NiMoO4/NiMo@NiS Nanorods for Efficient Hydrogen Evolution Reactions in Electrocatalysts
Source: Nanomaterials (Basel). 2023 Jun 16;13(12):1871. doi: 10.3390/nano13121871 (PMC10304860; doi:10.3390/nano13121871)
Supplement: Supplementary file 1 [file nanomaterials-13-01871-s001.zip]

Archive with 1 entries (1 files):
- nanomaterials-2442567-supplementary.pdf
